# Supplementary material for: Adherence to Surgical Antimicrobial Prophylaxis Guidelines and Improvement Efforts: A Single‐Center, Pre‐ and Post‐Intervention Comparison Study
Source: Health Sci Rep. 2026 Jan 7;9(1):e71516. doi: 10.1002/hsr2.71516 (PMC12779008; doi:10.1002/hsr2.71516)
Supplement: Supplementary file 1 — Supplementary Table 1 0708. [file HSR2-9-e71516-s001.xlsx]

## Sheet: Sheet1
		Cardiovascular surgery (open-heart and CABG)			Neurosurgery (craniotomy)
		With SSIs	Without SSIs	Total Numbers of surgeries	With SSIs	Without SSIs	Total Numbers of surgeries
	Preintervention (April 2021 - June 2022)	9	121	130	2	93	95
	Postintervention (July 2022 - June 2023)	0	99	99	1	92	93
	Data are presented as n, unless otherwise stated. CABG, coronary artery bypass grafting; SSIs, surgical site infections
